# Supplementary material for: Energy Content and Nutrient Profiles of Frequently Consumed Meals in Singapore
Source: Foods. 2021 Jul 19;10(7):1659. doi: 10.3390/foods10071659 (PMC8304763; doi:10.3390/foods10071659)
Supplement: Supplementary file 1 [file foods-10-01659-s001.zip]

Archive with 1 entries (1 files):
- foods-1282370-SI.pdf
